# Supplementary material for: Machine Learning Techniques for Predicting Drug-Related Side Effects: A Scoping Review
Source: Pharmaceuticals (Basel). 2024 Jun 17;17(6):795. doi: 10.3390/ph17060795 (PMC11206653; doi:10.3390/ph17060795)
Supplement: Supplementary file 1 [file pharmaceuticals-17-00795-s001.zip]

Archive with 1 entries (1 files):
- pharmaceuticals-2987043-supplementary.pdf
